# Supplementary material for: Targeting the B1 Gene and Analysis of Its Polymorphism Associated with Awned/Awnless Trait in Russian Germplasm Collections of Common Wheat
Source: Plants (Basel). 2021 Oct 25;10(11):2285. doi: 10.3390/plants10112285 (PMC8621087; doi:10.3390/plants10112285)
Supplement: Supplementary file 1 [file plants-10-02285-s001.zip]

Archive with 7 entries (7 files):
- FigureS1.tif
- FigureS2.tif
- FigureS3.tif
- FigureS4.tif
- Table S2.pdf
- TableS1.pdf
- o┤able S3.pdf
